# Supplementary material for: A Sensitive and Specific Monoclonal Antibody Based Enzyme-Linked Immunosorbent Assay for the Rapid Detection of Pretilachlor in Grains and the Environment
Source: Foods. 2023 Dec 19;13(1):12. doi: 10.3390/foods13010012 (PMC10777945; doi:10.3390/foods13010012)
Supplement: Supplementary file 1 [file foods-13-00012-s001.zip]

Archive with 1 entries (1 files):
- foods-2756521-supplementary.pdf
